# Supplementary material for: In-Situ Self-Assembling Oligomeric Collagen Scaffold Enhances Vaccine Retention and Vaccine-Induced Humoral Immunity
Source: Vaccines (Basel). 2025 Nov 8;13(11):1146. doi: 10.3390/vaccines13111146 (PMC12656848; doi:10.3390/vaccines13111146)
Supplement: Supplementary file 1 [file vaccines-13-01146-s001.zip]

Archive with 1 entries (1 files):
- vaccines-3926134-supplementary.pdf
